# Supplementary material for: Estimating Copy Number and Allelic Variation at the Immunoglobulin Heavy Chain Locus Using Short Reads
Source: PLoS Comput Biol. 2016 Sep 15;12(9):e1005117. doi: 10.1371/journal.pcbi.1005117 (PMC5025152; doi:10.1371/journal.pcbi.1005117)
Supplement: S1 File — (R) [file pcbi.1005117.s014.R]

#The following R code uses the ape library (https://cran.r-project.org/web/packages/ape/index.html). 
#It produces the images in Fig. 1D-F in the main text.

# load aligned allele sequences from each family as fasta file
fam<-read.dna('fam_1.afa', format='fasta')

# calculate dna distance
fam_rawdist<-dist.dna(fam, model='raw') # 'raw' means Hamming distance

# cluster distance object
fam_rawdist_clust<-hclust(fam_rawdist, method='single') 
# 'complete' method gave same clustering
# get order of sequences corresponding to clusters
v<- fam_rawdist_clust$order
# convert distance to matrix for plotting cluster pattern
fam_rawdist_mat<-as.matrix(fam_rawdist)

# plot matrix reordered according to clusters
quartz(); image(fam_rawdist_mat[v,v], zlim=c(0,.10)) 
# zlim standardizes color scale across all families

# plotting cladogram for hierarchical clustering
quartz(); plot(fam_rawdist_clust, cex=.5)


# For family 4, using the Hamming distance led to poor clustering. 
# We therefore used a combination of `TN93', an evolutionary distance
# that uses non-gap mutations only, and `indel', which takes gaps into account.

fam_tn93<-dist.dna(fam, model='tn93')
fam_indel<-dist.dna(fam, model='indel') # treats each indel separately

# combine mutations and indels
fam_tn93_indel<-fam_tn93/max(fam_tn93)+fam_indel/max(fam_indel)

# The resulting distance object is then clustered as above. 
# Note that because the distance metric is different from Hamming distance, 
# the clusterings obtained from the two metrics cannot be directly compared. 
# To compare the two clusterings, we first divided all distances in the 
# matrix by the maximum distance.
