# Supplementary material for: Estimating Copy Number and Allelic Variation at the Immunoglobulin Heavy Chain Locus Using Short Reads
Source: PLoS Comput Biol. 2016 Sep 15;12(9):e1005117. doi: 10.1371/journal.pcbi.1005117 (PMC5025152; doi:10.1371/journal.pcbi.1005117)
Supplement: S3 Table — Data points in Fig 4 are obtained from this table as follows. For each individual, the raw coverage depth for each gene cluster has been divided by half of the coverage depth of segment 3-74 in that same individual. For example, the raw coverage for gene clusters in individual NA12877 are divided by half of 25.7855 (the coverage of 3-74). More details in the section ‘Genotyping the Platinum Genomes dataset’. (TSV) [file pcbi.1005117.s017.tsv]

	6-1	1-2	1-3	4-4*01	7-4-1	2-5	3-7	1-8	3-9	5-10-1	3-11	3-13	3-15	1-18	3-20	3-21	3-23	1-24	2-26	4-28	4-30-2	3-30	4-31*05	4-31	4-34	4-38-2	4-39	3-43	1-45	1-46	3-48	3-49	5-51	3-53	1-58	4-59	4-61*02	4-61	3-64	1-69-2	1-69	2-70	3-72	3-73	3-74	3-NL1
NA12877	6.30581	5.99257	0	0	22.1473	4.10032	0	0	0	5.55096	5.87109	0	4.79412	5.4186	5.73783	5.63322	26.2271	16.8413	18.7716	16.0354	29.45	72.0607	0	46.0439	28.1374	15.917	12.8809	33.0667	29.8786	30.8161	25.4551	24.79	27.5489	27.9578	33.6077	18.9161	0	18.1262	35.1993	0	31.4459	26.2107	23.3025	24.9379	25.7855	0
NA12878	15.6469	14.5129	14.896	0	26.7193	15.3032	9.84477	15.6974	16.2147	0	14.2821	16.3966	17.8082	12.7025	14.1959	16.9397	30.6871	37.6341	30.478	32.9673	0	18.77	0	0	34.771	0	26.6062	29.0	29.1661	33.4006	30.8889	35.3815	23.1451	34.1949	29.1048	23.4968	0	20.5363	35.2871	0	30.2572	33.5969	27.9833	30.1912	25.6624	0
NA12879	16.2415	17.3148	19.9385	0	19.4427	15.0712	9.9094	0	0	10.8903	11.2042	16.6921	15.8255	16.5506	15.0831	14.9221	46.0158	35.6321	28.4589	29.6458	36.2336	75.4765	0	30.8125	26.9331	0	27.0963	32.9156	30.8603	30.672	32.1246	30.8426	30.9684	38.1772	31.6773	19.6457	0	17.4331	46.0481	0	30.2898	28.7469	30.2136	34.3975	30.6873	0
NA12881	0	0	0	0	0	0	4.74088	6.473	0	0	0	4.94595	7.05575	0	4.5142	5.40397	0	0	0	0	0	5.14286	0	0	4.7732	0	4.89222	4.90189	6.67347	6.66445	5.15541	15.1291	22.307	16.682	14.1274	13.6304	0	8.12342	18.2082	0	20.1447	28.5219	27.3777	25.0154	28.3774	0
NA12882	13.8266	11.6278	18.4511	0	0	10.7287	13.5961	15.33	16.8435	0	15.7405	20.1638	16.3101	15.8408	16.644	11.7595	15.6955	14.9038	14.7422	17.4905	0	19.5535	0	0	17.1214	0	13.1138	19.4511	17.8182	16.2825	0	0	0	9.42238	0	10.9429	0	11.4309	31.1867	0	29.6645	27.7227	28.4858	30.7868	32.8622	0
NA12883	7.34663	9.17778	7.60079	0	19.5523	9.10095	0	0	0	5.22109	6.24272	10.1443	13.1803	14.5182	16.0132	11.6452	11.3366	13.1887	12.5552	11.4059	0	10.7166	0	6.3543	10.7884	8.22697	7.0	15.612	11.5126	14.7756	14.3698	18.3121	12.6149	23.7323	20.9389	14.9827	0	17.5798	30.0065	0	32.4545	29.3206	28.4237	25.6449	26.8339	0
NA12884	12.896	15.4121	13.0484	0	15.3519	10.8581	13.2378	10.6505	6.0719	0	13.8924	14.398	14.8781	16.3397	13.5431	12.3089	18.5419	12.1225	15.7678	22.3023	0	13.6785	0	7.01538	20.9477	12.8624	12.7063	24.3312	27.8952	24.6463	22.634	24.1308	28.5831	21.7206	20.2595	15.259	0	12.0891	34.6151	0	25.5129	31.6151	32.6781	23.7987	27.5405	0
NA12885	15.0563	12.4167	13.1466	0	0	13.4647	12.7559	9.95066	10.4671	0	12.1886	18.0161	25.1433	23.623	22.4808	21.3987	35.4304	25.6981	25.9094	27.0189	23.3041	69.3793	0	24.0312	23.7	0	18.6372	27.0353	25.0703	18.3464	23.0764	25.8459	23.0159	31.1592	24.0	17.1852	0	15.7161	29.4937	0	26.7868	25.879	26.8139	22.788	25.5862	0
NA12886	0	6.26295	0	0	13.4621	0	0	0	0	0	7.6332	8.41333	9.33876	10.0598	5.37846	9.88179	17.5637	13.3659	8.93103	11.4983	14.7363	34.2516	0	15.8237	14.6311	0	12.8562	19.6519	15.8742	19.9528	21.5351	18.739	15.645	25.2468	15.8089	14.3795	0	14.1694	19.265	0	22.9713	21.2276	22.1049	25.8391	28.3942	0
NA12887	16.1827	15.8428	13.9684	0	21.3398	15.7975	13.8539	0	0	9.34177	13.6897	13.3399	21.5	18.0577	11.1115	16.3834	15.7655	17.1086	13.4937	22.232	0	15.7013	0	12.0326	20.3109	12.7222	0	17.0854	15.4129	15.1863	13.3418	23.1603	22.3556	22.8562	20.5556	19.7869	0	15.3333	36.9874	0	35.7327	29.6125	29.5325	23.9319	30.1384	0
NA12888	12.646	11.1949	9.4586	0	24.2907	9.78594	14.2014	6.20495	0	11.0097	12.4839	18.7756	17.441	22.6101	15.9085	21.0968	23.8052	22.6151	26.291	25.1061	0	21.4355	0	11.7735	23.1369	11.694	8.67097	22.0764	28.371	21.8662	21.4082	25.7702	24.0854	22.7943	20.5931	15.9651	0	13.3994	28.795	0	25.6804	32.4528	27.9814	28.4434	26.0794	0
NA12889	17.4606	14.7026	13.0879	0	23.25	12.9436	13.4832	0	0	10.768	11.8383	13.6172	15.5987	12.9209	13.7033	14.75	30.9129	18.2539	15.0222	14.5464	30.9177	84.6593	0	31.0064	33.6364	0	24.0754	28.0536	32.0852	28.4763	31.8842	30.55	27.8408	34.1943	30.2019	18.6141	0	22.2194	40.3079	11.4408	45.9968	42.1176	32.5435	33.9133	30.9875	0
NA12890	12.2727	14.423	14.4684	0	23.2152	12.3556	13.8013	0	0	0	10.3259	13.2606	14.0932	13.3518	14.6547	11.1266	13.2044	13.694	13.2724	14.4698	0	14.5608	0	11.0467	14.2605	15.4581	0	15.6895	18.0475	13.6562	12.7	15.6206	11.2588	15.9159	16.035	8.43871	0	13.9867	21.77	0	13.0635	18.3089	27.0748	23.1838	33.2226	0
NA12891	33.3135	32.9713	32.0252	0	26.6242	24.3025	27.465	14.3733	15.0733	11.1452	26.9305	32.1279	27.3754	27.9117	26.4734	29.328	45.717	34.5237	24.9656	25.25	0	25.1962	0	7.67616	26.6097	0	22.5573	28.1741	29.7273	29.965	31.0128	34.0497	28.1534	25.0095	35.8742	20.6174	0	23.1415	41.8966	11.1711	44.3091	38.6604	29.7963	29.7138	26.0912	0
NA12892	17.4321	12.9806	13.7885	0	22.5482	14.0249	15.513	16.0828	20.7788	0	20.7823	21.165	20.7031	20.4214	20.7038	16.7452	18.3084	20.4757	24.7414	23.4603	7.15655	17.7006	0	7.65246	26.2222	0	27.6006	36.6531	28.2	29.8101	35.3722	35.4691	34.0221	37.2396	34.4494	28.2961	0	10.4314	39.522	0	34.5981	28.971	36.9752	32.6862	32.9404	0
NA12893	12.9292	16.1929	16.3204	0	22.2	14.1672	14.1104	11.5016	14.6324	0	14.6019	17.1209	13.9692	14.0318	14.0415	14.0	9.84228	16.3878	14.0724	13.301	0	4.66058	0	0	15.3806	0	14.5919	32.3396	34.1629	30.9779	28.2143	31.0497	22.0447	35.8558	35.4268	21.3779	0	21.3814	32.0284	0	32.1171	30.4969	31.2778	29.3082	23.6433	0
